# Supplementary material for: Circulating trace elements status in COVID-19 disease: A meta-analysis
Source: Front Nutr. 2022 Aug 12;9:982032. doi: 10.3389/fnut.2022.982032 (PMC9411985; doi:10.3389/fnut.2022.982032)
Supplement: Supplementary Figure 1 — Sensitivity analysis of Zn levels between COVID-19 patients and controls. [file Data_Sheet_1.ZIP]

Archive with 6 entries (6 files):
- supplemmentary materials/Figure S1.tif
- supplemmentary materials/Figure S2.tif
- supplemmentary materials/Figure S3.tif
- supplemmentary materials/Figure S4.tif
- supplemmentary materials/Figure S5.tif
- supplemmentary materials/Table S1.docx
